# Supplementary material for: β‐RA reduces DMQ/CoQ ratio and rescues the encephalopathic phenotype in Coq9 R239X mice
Source: EMBO Mol Med. 2018 Nov 27;11(1):e9466. doi: 10.15252/emmm.201809466 (PMC6328940; doi:10.15252/emmm.201809466)
Supplement: Supplementary file 5 — Movie EV1 [file EMMM-11-e9466-s005.zip]

Archive with 6 entries (3 files):
- EMM-2018-09466_Movie_EV1/
- EMM-2018-09466_Movie_EV1/EMM-2018-09466_Legend_Movie_EV1.docx
- EMM-2018-09466_Movie_EV1/EMM-2018-09466_Movie_EV1.m4v
- __MACOSX/
- __MACOSX/EMM-2018-09466_Movie_EV1/
- __MACOSX/EMM-2018-09466_Movie_EV1/._EMM-2018-09466_Legend_Movie_EV1.docx
