# Supplementary material for: β‐RA reduces DMQ/CoQ ratio and rescues the encephalopathic phenotype in Coq9 R239X mice
Source: EMBO Mol Med. 2018 Nov 27;11(1):e9466. doi: 10.15252/emmm.201809466 (PMC6328940; doi:10.15252/emmm.201809466)
Supplement: Supplementary file 6 — Source Data for Appendix [file EMMM-11-e9466-s008.zip]

Archive with 5 entries (4 files):
- EMM-2018-0946-Appendix_SourceData-/
- EMM-2018-0946-Appendix_SourceData-/EMM-2018-09466_SD_FigS12.pdf
- EMM-2018-0946-Appendix_SourceData-/EMM-2018-09466_SD_FigS3.pdf
- EMM-2018-0946-Appendix_SourceData-/EMM-2018-09466_SD_FigS5.pdf
- EMM-2018-0946-Appendix_SourceData-/EMM-2018-09466_SD_FigS9.pdf
